# Supplementary material for: Ecology and evolution of viruses infecting uncultivated SUP05 bacteria as revealed by single-cell- and meta-genomics
Source: eLife. 2014 Aug 29;3:e03125. doi: 10.7554/eLife.03125 (PMC4164917; doi:10.7554/eLife.03125)
Supplement: Source code 1. — Set of perl scripts used to (i) evaluate metrics (gene size, strand bias, ratio of uncharacterized genes) and detect phage sequences in the SAG dataset, (ii) compute relative abundance of phages and hosts and generate recruitment plots from BLAST comparison of metagenomes and SAG contigs, and (iii) evaluate the genetic diversity within reads recruited to a phage contig. DOI: http://dx.doi.org/10.7554/eLife.03125.028 [file elife03125s010.zip]

Archive with 6 entries (6 files):
- Assess_internal_diversity.pl
- Detect_all_potential_phages.pl
- Detect_phage_hallmark_genes.pl
- Generate_recruitment_file_with_coverage.pl
- Get_host_abundance_nucmer_for_R.pl
- Metrics_on_viral_and_microbial_contigs.pl
