# Supplementary material for: Ecology and evolution of viruses infecting uncultivated SUP05 bacteria as revealed by single-cell- and meta-genomics
Source: eLife. 2014 Aug 29;3:e03125. doi: 10.7554/eLife.03125 (PMC4164917; doi:10.7554/eLife.03125)
Supplement: Source code 1. — Set of perl scripts used to (i) evaluate metrics (gene size, strand bias, ratio of uncharacterized genes) and detect phage sequences in the SAG dataset, (ii) compute relative abundance of phages and hosts and generate recruitment plots from BLAST comparison of metagenomes and SAG contigs, and (iii) evaluate the genetic diversity within reads recruited to a phage contig. DOI: http://dx.doi.org/10.7554/eLife.03125.028 [file elife03125s010.zip › Assess_internal_diversity.pl]

#!/usr/bin/perl
use strict;
# Script to compute the value of nucleotide diversity (pi) based on mummer sequence comparison results
# Argument 0 : Fasta file of all sequences to be compared
if (($ARGV[0] eq "-h") || ($ARGV[0] eq "--h") || ($ARGV[0] eq "-help" )|| ($ARGV[0] eq "--help") || (!defined($ARGV[0])))
{
	print "# Script to compute the value of nucleotide diversity (pi) based on mummer sequence comparison results
# Argument 0 : Fasta file of all sequences to be compared
\n";
	die("\n");
}

my $tmp_1="tmp_1.fasta";
my $tmp_2="tmp_2.fasta";

my $fasta_file=$ARGV[0];
my %seq;
my $id_c;
my @liste_seq;
# Get all sequences
open(FA,"<$fasta_file") || die ("pblm opening file $fasta_file");
while (<FA>){
	chomp($_);
	if ($_=~/^>(.*)/){
		$id_c=$1;
		push(@liste_seq,$id_c);
	}
	else{
		$seq{$id_c}.=$_;
	}
}
close FA;

my $sum=0;
my $n=0;
# For each sequence
for(my $i=0;$i<=$#liste_seq;$i++){
	my $seq_1=$seq{$liste_seq[$i]};
	# Sequence 1 go in temp file 1
	open(S1,">$tmp_1") || die ("pblm file $tmp_1");
	print S1 ">$liste_seq[$i]\n$seq_1\n";
	close S1;
	for (my $j=$i+1;$j<=$#liste_seq;$j++){
		my $seq_2=$seq{$liste_seq[$j]};
		# Sequence 2 goes in temp file 2
		open(S2,">$tmp_2") || die ("pblm file $tmp_2");
		print S2 ">$liste_seq[$j]\n$seq_2\n";
		close S2;
		# Compare sequences with mummer
		`nucmer --maxgap=500 --mincluster=100 --prefix=tmp $tmp_1 $tmp_2 > out 2> out_err`;
		`show-coords -c -I 00 tmp.delta > tmp.coords`;
		my $id=0;
		# Parse mummer output to get the identity percentage between the two sequences
		open(COORDS,"<tmp.coords") || die ("pblm opening file tmp.coords");
		while (<COORDS>){
			chomp($_);
			my @tab=split(" ",$_);
			if ($tab[2] eq "|" && $tab[0] ne "[S1]"){
				if ($tab[9]>=$id){
					$id=$tab[9];
					print "$liste_seq[$i]|$liste_seq[$j]|$id\n";
				}
			}
		}
		close COORDS;
		if ($id>0){
			$sum+=$id;
			$n++;
		}
	}
}

print "$n comparison relevant total\n";
my $avg=$sum/$n;
print "which gives an average of $avg identity\n";
