# Supplementary material for: Ecology and evolution of viruses infecting uncultivated SUP05 bacteria as revealed by single-cell- and meta-genomics
Source: eLife. 2014 Aug 29;3:e03125. doi: 10.7554/eLife.03125 (PMC4164917; doi:10.7554/eLife.03125)
Supplement: Source code 1. — Set of perl scripts used to (i) evaluate metrics (gene size, strand bias, ratio of uncharacterized genes) and detect phage sequences in the SAG dataset, (ii) compute relative abundance of phages and hosts and generate recruitment plots from BLAST comparison of metagenomes and SAG contigs, and (iii) evaluate the genetic diversity within reads recruited to a phage contig. DOI: http://dx.doi.org/10.7554/eLife.03125.028 [file elife03125s010.zip › Detect_all_potential_phages.pl]

#!/usr/bin/perl
use strict;
# Script to select all contigs putatively viral that would not have similarity to a known viral genome
# Argument 0 : csv file with each gene affiliation
# Argument 1 : out csv file

if (($ARGV[0] eq "-h") || ($ARGV[0] eq "--h") || ($ARGV[0] eq "-help" )|| ($ARGV[0] eq "--help") || (!defined($ARGV[1])))
{
	print "# Script to select all contigs of interest 
# Argument 0 : csv file with each gene affiliation
# Argument 1 : out csv file \n";
	die "\n";
}


my $csv_file=$ARGV[0];
my $out_file=$ARGV[1];

# Files available through Metavir (http://metavir-meb.univ-bpclermont.fr) : Project 2948
my $fasta_base="Seqs_nett/2948/2948_whole.fasta";
my $fasta_base_prot="Seqs_nett/2948/2948_prot.fasta";

# We will look at 10 gene windows, and look for regions with more than 50% of uncharacterized genes, and / or more than 80% of genes coded on the same strand
my $window=10;
my $ratio_uncharacterized=0.5;
my $ratio_same_sens=0.8;


# Get the size and number of gene predicted for each sequence
open(FA,"<$fasta_base") || die "pblm opening $fasta_base\n";
my $id_c="";
my %size;
while(<FA>){
	chomp($_);
	if ($_=~/^>(.*)/){
		$id_c=$1;
	}
	else{
		$size{$id_c}+=length($_);
	}
}
close FA;

open(PROT,"<$fasta_base_prot") || die "pblm opening $fasta_base_prot\n";
my %nb_prot;
while(<PROT>){
	chomp($_);
	if ($_=~/^>\d*_(.*)-gene_.*/){
		my $id=$1;
		$nb_prot{$id}++;
	}
}
close PROT;

my %infos;
my $contig_c="";
my $gene_num=0;
# Parse the automatic annotation given by Metavir
open(F1,"<$csv_file") || die "pblm ouverture fichier $csv_file\n";
while(<F1>){
	chomp($_);
	if ($_=~/^Contig/){}
	elsif($_=~/^,/){
		my @tab=split(',',$_);
		if (!defined($tab[10])){
				print "!!!!!!!!!!!!!!!!!!! pblm with line $_\n";
			<STDIN>;
		}
		$tab[10]=~s/\"//g;
		$tab[5]=~s/\"//g;
		$infos{$contig_c}{$tab[1]}{"order"}=$gene_num;
		$infos{$contig_c}{$tab[1]}{"sens"}=$tab[5];
		$infos{$contig_c}{$tab[1]}{"product"}=$tab[10];
		$gene_num++;
	}
	else{
		$contig_c=$_;
		$gene_num=0;
	}
}
close F1;

# Summarize results in a tab file
my %check;
my $tag=-1;
open(S1,">$out_file") || die ("pblm opening file $out_file\n");
print S1 "Contig|Size|Gene_start|Gene_end|Ratio_no_pfam|Ratio_sens|Ratio_reverse\n";
foreach(sort keys %infos){
	$contig_c=$_;
	$contig_c=~/^\d*_(.*)/;
	my $contig_num=$1;
	$tag=-1;
	# For each gene
	my @liste_genes=sort {$infos{$contig_c}{$a}{"order"} <=> $infos{$contig_c}{$b}{"order"}} keys %{$infos{$contig_c}};
	for (my $i=0;$i<=$#liste_genes-$window;$i++){
		# looking at the 10-gene window 
		my %compte;
		for (my $j=$i;$j<$i+$window;$j++){
			if ($infos{$contig_c}{$liste_genes[$j]}{"sens"} eq "-"){$compte{"reverse"}++;}
			if ($infos{$contig_c}{$liste_genes[$j]}{"product"} eq "- -"){$compte{"no"}++;}
		}
		$compte{"no"}/=$window;
		$compte{"reverse"}/=$window;
		$compte{"sens"}=1-$compte{"reverse"};
		if (($compte{"no"}>=$ratio_uncharacterized) && (($compte{"reverse"}>=$ratio_same_sens) || ($compte{"sens"}>=$ratio_same_sens))){
			if ($tag==-1){
				$tag=$i;
			}
		}
		elsif($tag!=-1){
			my %compte;
			my $last=$i+$window-1;
			for (my $j=$tag;$j<$last;$j++){
				if ($infos{$contig_c}{$liste_genes[$j]}{"sens"} eq "-"){$compte{"reverse"}++;}
				if ($infos{$contig_c}{$liste_genes[$j]}{"product"} eq "- -"){$compte{"no"}++;}
			}
			$compte{"no"}/=$window;
			$compte{"reverse"}/=$window;
			$compte{"sens"}=1-$compte{"reverse"};
			print S1 "$contig_c|$size{$contig_num}|$liste_genes[$tag]|$liste_genes[$i+$window]|$compte{no}|$compte{sens}|$compte{reverse}\n";
			$tag=-1;
			$check{$contig_c}++;
		}
	}
	if($tag!=-1){
		my %compte;
		my $last=$#liste_genes;
		for (my $j=$tag;$j<$last;$j++){
			if ($infos{$contig_c}{$liste_genes[$j]}{"sens"} eq "-"){$compte{"reverse"}++;}
			if ($infos{$contig_c}{$liste_genes[$j]}{"product"} eq "- -"){$compte{"no"}++;}
		}
		$compte{"no"}/=$window;
		$compte{"reverse"}/=$window;
		$compte{"sens"}=1-$compte{"reverse"};
		print S1 "$contig_c|$size{$contig_num}|$liste_genes[$tag]|$liste_genes[$last]|$compte{no}|$compte{sens}|$compte{reverse}\n";
		$tag=-1;
			$check{$contig_c}++;
	}
}
close S1;
my @t=keys %check;
my $n=$#t+1;
print "$n contigs matches\n";

my $last_line=join(",",@t);
print "\n\n$last_line\n";
