# Supplementary material for: Ecology and evolution of viruses infecting uncultivated SUP05 bacteria as revealed by single-cell- and meta-genomics
Source: eLife. 2014 Aug 29;3:e03125. doi: 10.7554/eLife.03125 (PMC4164917; doi:10.7554/eLife.03125)
Supplement: Source code 1. — Set of perl scripts used to (i) evaluate metrics (gene size, strand bias, ratio of uncharacterized genes) and detect phage sequences in the SAG dataset, (ii) compute relative abundance of phages and hosts and generate recruitment plots from BLAST comparison of metagenomes and SAG contigs, and (iii) evaluate the genetic diversity within reads recruited to a phage contig. DOI: http://dx.doi.org/10.7554/eLife.03125.028 [file elife03125s010.zip › Generate_recruitment_file_with_coverage.pl]

#!/usr/bin/perl
use strict;
# Script to generate the files for a recruitment plot against a contig
# Argument 0 : Contig code
# Argument 1 : Map file of the contig
# Argument 2 : Out file
if (($ARGV[0] eq "-h") || ($ARGV[0] eq "--h") || ($ARGV[0] eq "-help" )|| ($ARGV[0] eq "--help") || (!defined($ARGV[2])))
{
	print "# Script to generate the files for a recruitment plot agains a SAG
# Argument 0 : contig code
# Argument 1 : map file
# Argument 2 : out file\n";
	die "\n";
}

# Size of the viral contigs used in the recruitment plots
my %contig_size=("AB_750C22AB_904_13_0"=>21553,"AB_750K04AB_904_0_0_part1"=>50302,"AB_750K04AB_904_0_0"=>50302,"AB_755_M08F06_0_0"=>52692,"AB_755_D02C10_21_0"=>4578,"AB_751_G10AB_905_6_0"=>27836);

# Get the number of reads associated with each contig in the metagenomes
my $depth_file="Read_depth_LineP.lst";
my %depth;
open(DEPTH,"<$depth_file") || die ("pblm opening file $depth_file\n");
while(<DEPTH>){
	chomp($_);
	my @tab=split("\t",$_);
	$depth{$tab[0]}=$tab[2];
}
close DEPTH;

# Absolute thresholds : Will only consider BLAST hits with at least 50 bit score, 40% of identity, an e-value lower than 0.001
my $score_th=50;
my $pcent_th=40;
my $evalue_th=0.001;

my $assoc_file="Assoc_viromes_genomes.lst";
my %type_dataset;

my $contig_code=$ARGV[0];
my $map_file=$ARGV[1];
my $out_file=$ARGV[2];


# List of the different BLAST to mine, the first 5 are BLASTp of contigs from metagenomes against all contigs in SAGs, the last three are tBLASTx of metagenomic reads (for smaller 454-sequences metagenomes) against all contigs in SAGs
my $blast_file_photic="Pool_blastp_prots_vs_Sup05_photiczone_nett.tab";
my $blast_file_aphotic="Pool_blastp_prots_vs_Sup05_aphoticzone_nett.tab";
my $blast_file_omz="Pool_blastp_prots_vs_Sup05_OMZ_nett.tab";
my $blast_file_microbial_metagenome="../Blasts_for_Recruitment_OMZ_vs_ocean/Non-viromes/Pool_prots_from_Hallam_Metagenomes_vs_Sup05_viruses_predicted_proteins_nett.tab";
my $blast_file_tblastx_photic="../Blasts_for_Recruitment_OMZ_vs_ocean/Pools/Pool_tblastx_reads_photiczone_vs_Sup05_nett.tab";
my $blast_file_tblastx_aphotic="../Blasts_for_Recruitment_OMZ_vs_ocean/Pools/Pool_tblastx_reads_aphoticzone_vs_Sup05_nett.tab";
my $blast_file_tblastx_omz="../Blasts_for_Recruitment_OMZ_vs_ocean/Pools/Pool_tblastx_reads_OMZ_vs_Sup05_nett.tab";

my $out_file_coverage=$out_file;
$out_file_coverage=~s/\.ggplot/_coverage.ggplot/;

my @heck;
my $tag=0;
# Check which type of metgenome we want to compute
open(ASSOC,"<$assoc_file") || die ("pblm opening file $assoc_file\n");
while (<ASSOC>){
	chomp($_);
	my @tab=split("\t",$_);
	push(@heck,$tab[0]);
	if ($contig_code eq $tab[0]){$tag=1;}
	
}
close ASSOC;


if ($tag==0){
	print "$contig_code unknown, here is the list of codes available : @heck\n";
	die("sorry\n");
}

my @liste_category=("photic","aphotic","OMZ_Saanich","OMZ_other");
print "We will only keep @liste_category\n";

my %coverage;
for(my $i=1;$i<=$contig_size{$contig_code};$i++){
	foreach(@liste_category){
		$coverage{$i}{$_}=0;
	}
}
# Read the map file to get gene coordinates
my %coord_prot;
open(MAP,"<$map_file") || die "fail opening map file $map_file\n";
while(<MAP>){
	chomp($_);
	my @tab=split(",",$_);
	my $id=$tab[0];
	my $start=$tab[1];
	my $stop=$tab[2];
	my $strand=$tab[6];
	$id=~/^\d*_(.*)_(gene_\d*).*/;
	my $id_contig=$1;
	my $temp=$2;
	if ($id_contig=~/(.*)_part1$/){
		$id_contig=$1;
	}
	my $id_prot=$id_contig."-".$temp;
	$coord_prot{$id_prot}{"start"}=$start;
	$coord_prot{$id_prot}{"stop"}=$stop;
	$coord_prot{$id_prot}{"strand"}=$strand;
	print "$id_prot de $id_contig ($id) start en $start et stop en $stop sur le brin $strand\n";
}
close MAP;

my %check;

# Parse all BLASTs
my %hits;
my $i=0;
open(TAB,"<$blast_file_photic") || die "pblm ouverture fichier $blast_file_photic\n";
while(<TAB>){
	chomp($_);
	my @tab=split("\t",$_);
	my $id_pcent=$tab[2];
	my $e_value=$tab[10];
	my $score=$tab[11];
	if (($score>$score_th) && ($e_value<$evalue_th) && ($id_pcent>$pcent_th)){
 		$tab[1]=~/^\d*_(.*)_(gene_\d*)/;
		my $id_contig=$1;
		if ($id_contig=~/(.*)_part1$/){
			$id_contig=$1;
		}
		my $id_prot=$1."-".$2;
		if (($id_contig eq $contig_code) && (defined($coord_prot{$id_prot}))){
			$i++;
			my $id="photic";
			my $id_read=$tab[0];
			$hits{$id}{$i}{"id_read"}=$id_read;
			$hits{$id}{$i}{"id_pcent"}=$tab[2];
			if (!defined($check{$id})){
				print "we check $id \n";
				$check{$id}=1;
			}
			if ($coord_prot{$id_prot}{"strand"}==1){
				$hits{$id}{$i}{"start"}=$coord_prot{$id_prot}{"start"}+($tab[8]*3);
				$hits{$id}{$i}{"stop"}=$coord_prot{$id_prot}{"start"}+($tab[9]*3);
			}
			elsif ($coord_prot{$id_prot}{"strand"}==-1){
				$hits{$id}{$i}{"start"}=$coord_prot{$id_prot}{"stop"}-($tab[9]*3);
				$hits{$id}{$i}{"stop"}=$coord_prot{$id_prot}{"stop"}-($tab[8]*3);
			}
		}
	}
}
close TAB;
print "photic done\n";

open(TAB,"<$blast_file_aphotic") || die "pblm ouverture fichier $blast_file_aphotic\n";
while(<TAB>){
	chomp($_);
	my @tab=split("\t",$_);
	my $id_pcent=$tab[2];
	my $e_value=$tab[10];
	my $score=$tab[11];
	if (($score>$score_th) && ($e_value<$evalue_th) && ($id_pcent>$pcent_th)){
 		$tab[1]=~/^\d*_(.*)_(gene_\d*)/;
		my $id_contig=$1;
		if ($id_contig=~/(.*)_part1$/){
			$id_contig=$1;
		}
		my $id_prot=$1."-".$2;
		if (($id_contig eq $contig_code) && (defined($coord_prot{$id_prot}))){
			$i++;
			my $id="aphotic";
			my $id_read=$tab[0];
			$hits{$id}{$i}{"id_read"}=$id_read;
			$hits{$id}{$i}{"id_pcent"}=$tab[2];
			if (!defined($check{$id})){
				print "on check $id \n";
				$check{$id}=1;
			}
			if ($coord_prot{$id_prot}{"strand"}==1){
				$hits{$id}{$i}{"start"}=$coord_prot{$id_prot}{"start"}+($tab[8]*3);
				$hits{$id}{$i}{"stop"}=$coord_prot{$id_prot}{"start"}+($tab[9]*3);
			}
			elsif ($coord_prot{$id_prot}{"strand"}==-1){
				$hits{$id}{$i}{"start"}=$coord_prot{$id_prot}{"stop"}-($tab[9]*3);
				$hits{$id}{$i}{"stop"}=$coord_prot{$id_prot}{"stop"}-($tab[8]*3);
			}
		}
	}
}
close TAB;
print "aphotic done\n";

open(TAB,"<$blast_file_omz") || die "pblm ouverture fichier $blast_file_omz\n";
while(<TAB>){
	chomp($_);
	my @tab=split("\t",$_);
	my $id_pcent=$tab[2];
	my $e_value=$tab[10];
	my $score=$tab[11];
	if (($score>$score_th) && ($e_value<$evalue_th) && ($id_pcent>$pcent_th)){
		$tab[1]=~/^\d*_(.*)_(gene_\d*)/;
		my $id_contig=$1;
		if ($id_contig=~/(.*)_part1$/){
			$id_contig=$1;
		}
		my $id_prot=$1."-".$2;
		if (($id_contig eq $contig_code) && (defined($coord_prot{$id_prot}))){
			$i++;
			my $id="OMZ_other";
			my $id_read=$tab[0];
			$hits{$id}{$i}{"id_read"}=$id_read;
			$hits{$id}{$i}{"id_pcent"}=$tab[2];
			if (!defined($check{$id})){
				print "on check $id \n";
				$check{$id}=1;
			}
			if ($coord_prot{$id_prot}{"strand"}==1){
				$hits{$id}{$i}{"start"}=$coord_prot{$id_prot}{"start"}+($tab[8]*3);
				$hits{$id}{$i}{"stop"}=$coord_prot{$id_prot}{"start"}+($tab[9]*3);
			}
			elsif ($coord_prot{$id_prot}{"strand"}==-1){
				$hits{$id}{$i}{"start"}=$coord_prot{$id_prot}{"stop"}-($tab[9]*3);
				$hits{$id}{$i}{"stop"}=$coord_prot{$id_prot}{"stop"}-($tab[8]*3);
			}
			else{print "$id_prot !!!!!!!!!!!!!!!!!!!!!\n"}
		}
	}
}
close TAB;
print "omz done\n";


open(MICROBES,"<$blast_file_microbial_metagenome") || die ("pblm opening file $blast_file_microbial_metagenome\n");
while (<MICROBES>){
	chomp($_);
	my @tab=split("\t",$_);
	my $id_pcent=$tab[2];
	my $e_value=$tab[10];
	my $score=$tab[11];
	if (($score>$score_th) && ($e_value<$evalue_th) && ($id_pcent>$pcent_th)){
 		$tab[1]=~/^\d*_(.*)_(gene_\d*)/;
		my $id_contig=$1;
		if ($id_contig=~/(.*)_part1$/){
			$id_contig=$1;
		}
		my $id_prot=$1."-".$2;
		if (($id_contig eq $contig_code) && (defined($coord_prot{$id_prot}))){
			$i++;
			my $query=$tab[0];
			my $id="OMZ_Saanich";
			my $id_read=$tab[0];
			$hits{$id}{$i}{"id_read"}=$id_read;
			$hits{$id}{$i}{"id_pcent"}=$tab[2];
			if (!defined($check{$id})){
				print "on check $id \n";
				$check{$id}=1;
			}
			if ($coord_prot{$id_prot}{"strand"}==1){
				$hits{$id}{$i}{"start"}=$coord_prot{$id_prot}{"start"}+($tab[8]*3);
				$hits{$id}{$i}{"stop"}=$coord_prot{$id_prot}{"start"}+($tab[9]*3);
			}
			elsif ($coord_prot{$id_prot}{"strand"}==-1){
				$hits{$id}{$i}{"start"}=$coord_prot{$id_prot}{"stop"}-($tab[9]*3);
				$hits{$id}{$i}{"stop"}=$coord_prot{$id_prot}{"stop"}-($tab[8]*3);
			}
		}
	}
}
close MICROBES;
print "microbes done\n";


open(TAB,"<$blast_file_tblastx_photic") || die "pblm ouverture fichier $blast_file_tblastx_photic\n";
while(<TAB>){
	chomp($_);
	my @tab=split("\t",$_);
	my $id_pcent=$tab[2];
	my $e_value=$tab[10];
	my $score=$tab[11];
	if (($score>$score_th) && ($e_value<$evalue_th) && ($id_pcent>$pcent_th)){
		$tab[1]=~/^\d*_(.*)/;
		my $id_contig=$1;
		if ($id_contig=~/(.*)_part1$/){
			$id_contig=$1;
		}
		my $id_prot=$1."-".$2;
		if ($id_contig eq $contig_code){
			$i++;
			my $id="photic";
			my $id_read=$tab[0];
			$hits{$id}{$i}{"id_read"}=$id_read;
			$hits{$id}{$i}{"id_pcent"}=$tab[2];
			if (!defined($check{$id})){
				print "on check $id \n";
				$check{$id}=1;
			}
			if ($tab[9]>$tab[8]){ # sens
				$hits{$id}{$i}{"start"}=$tab[8];
				$hits{$id}{$i}{"stop"}=$tab[9];
			}
			else{ # complement
				$hits{$id}{$i}{"start"}=$tab[9];
				$hits{$id}{$i}{"stop"}=$tab[8];
			}
		}
	}
}
close TAB;
print "tblastx photic done \n";


open(TAB,"<$blast_file_tblastx_aphotic") || die "pblm ouverture fichier $blast_file_tblastx_aphotic\n";
while(<TAB>){
	chomp($_);
	my @tab=split("\t",$_);
	my $id_pcent=$tab[2];
	my $e_value=$tab[10];
	my $score=$tab[11];
	if (($score>$score_th) && ($e_value<$evalue_th) && ($id_pcent>$pcent_th)){
 		$tab[1]=~/^\d*_(.*)/;
		my $id_contig=$1;
		if ($id_contig=~/(.*)_part1$/){
			$id_contig=$1;
		}
		my $id_prot=$1."-".$2;
		if ($id_contig eq $contig_code){
			$i++;
			my $id="aphotic";
			my $id_read=$tab[0];
			$hits{$id}{$i}{"id_read"}=$id_read;
			$hits{$id}{$i}{"id_pcent"}=$tab[2];
			if (!defined($check{$id})){
				print "on check $id \n";
				$check{$id}=1;
			}
			if ($tab[9]>$tab[8]){ # sens
				$hits{$id}{$i}{"start"}=$tab[8];
				$hits{$id}{$i}{"stop"}=$tab[9];
			}
			else{ # complement
				$hits{$id}{$i}{"start"}=$tab[9];
				$hits{$id}{$i}{"stop"}=$tab[8];
			}
		}
	}
}
close TAB;
print "tblastx aphotic done \n";

open(TAB,"<$blast_file_tblastx_omz") || die "pblm ouverture fichier $blast_file_tblastx_omz\n";
while(<TAB>){
	chomp($_);
	my @tab=split("\t",$_);
	my $id_pcent=$tab[2];
	my $e_value=$tab[10];
	my $score=$tab[11];
	if (($score>$score_th) && ($e_value<$evalue_th) && ($id_pcent>$pcent_th)){
 		$tab[1]=~/^\d*_(.*)/;
		my $id_contig=$1;
		if ($id_contig=~/(.*)_part1$/){
			$id_contig=$1;
		}
		my $id_prot=$1."-".$2;
		if ($id_contig eq $contig_code){
			$i++;
			my $id="OMZ_other";
			my $id_read=$tab[0];
			$hits{$id}{$i}{"id_read"}=$id_read;
			$hits{$id}{$i}{"id_pcent"}=$tab[2];
			if (!defined($check{$id})){
				print "on check $id \n";
				$check{$id}=1;
			}
			if ($tab[9]>$tab[8]){ # sens
				$hits{$id}{$i}{"start"}=$tab[8];
				$hits{$id}{$i}{"stop"}=$tab[9];
			}
			else{ # complement
				$hits{$id}{$i}{"start"}=$tab[9];
				$hits{$id}{$i}{"stop"}=$tab[8];
			}
		}
	}
}
close TAB;
print "tblastx omz done \n";


my %max;
foreach(keys %hits){
	my $id_virome=$_;
	my @t=keys %{$hits{$id_virome}};
	my $n=$#t+1;
	print "$id_virome - $n hits total\n";
}

open(S1,">$out_file") || die "pblm ouverture fichier $out_file\n";
print S1 "hit_number,read,virome,deb,fin,id,milieu,type\n";
foreach(keys %hits){
	my $id_virome=$_;
	foreach(keys %{$hits{$id_virome}}){
		my $middle=($hits{$id_virome}{$_}{"start"}+$hits{$id_virome}{$_}{"stop"})/2;
		if($middle>$contig_size{$contig_code}){}
		else{
			print S1 "hit-$_,$hits{$id_virome}{$_}{id_read},$id_virome,$hits{$id_virome}{$_}{start},$hits{$id_virome}{$_}{stop},$hits{$id_virome}{$_}{id_pcent},$middle,$hits{$id_virome}{$_}{type_dataset}\n";
		}
		if (($hits{$id_virome}{$_}{"id_pcent"}>80)){
			# We compute the coverage if percentage id > 80 %
			for (my $j=$hits{$id_virome}{$_}{"start"};$j<=$hits{$id_virome}{$_}{"stop"};$j++){
				if (defined($depth{$hits{$id_virome}{$_}{"id_read"}})){
					$coverage{$j}{$id_virome}+=$depth{$hits{$id_virome}{$_}{"id_read"}};
				}
				else{
					$coverage{$j}{$id_virome}+=1;
				}
			}
		}
	}
}
close S1;


# Now we compute the coverage, smoothed over a sliding window
my %smoothed_coverage;
my $step=1;
my $window=2500;
if ($contig_code=~/D02C10/){
# The sliding window is smaller for the Microviridae genome
	$window=500;
	$step=1;
}
my %average_coverage;
my %total_count;
my $nb_window=0;
for(my $i=1;$i<=$contig_size{$contig_code};$i+=$step){
	if ((($i-1) % 1000)== 0){print "$i\n";}
	my $n=0;
	for (my $j=$i-$window;$j<=$i+$window;$j++){
		if (defined($coverage{$j})){
			$n++;
			foreach(@liste_category){
				$smoothed_coverage{$i}{$_}+=$coverage{$j}{$_};
			}
		}
	}
	foreach(@liste_category){
		$smoothed_coverage{$i}{$_}/=$n;
		$average_coverage{$_}+=$smoothed_coverage{$i}{$_};
		if ($smoothed_coverage{$i}{$_}==0){$smoothed_coverage{$i}{$_}=-2;}
		else{$smoothed_coverage{$i}{$_}=(log($smoothed_coverage{$i}{$_})/log(10));}
	}
	$nb_window++;
}
print "Average coverage (before log) : \n";
foreach(@liste_category){
	my $t=$average_coverage{$_}/$nb_window;
	print "$_ - $t\n";
}

open(S2,">$out_file_coverage") || die "pblm opening file $out_file_coverage";
print S2 "coordinate,coverage,virome";
print S2 "\n";
for(my $i=1;$i<=$contig_size{$contig_code};$i+=$step){
	foreach(@liste_category){
		if ($smoothed_coverage{$i}{$_}<-2){$smoothed_coverage{$i}{$_}=-2;}
		print S2 "$i,$smoothed_coverage{$i}{$_},$_\n";
	}
}
close S2;
