# Supplementary material for: Ecology and evolution of viruses infecting uncultivated SUP05 bacteria as revealed by single-cell- and meta-genomics
Source: eLife. 2014 Aug 29;3:e03125. doi: 10.7554/eLife.03125 (PMC4164917; doi:10.7554/eLife.03125)
Supplement: Source code 1. — Set of perl scripts used to (i) evaluate metrics (gene size, strand bias, ratio of uncharacterized genes) and detect phage sequences in the SAG dataset, (ii) compute relative abundance of phages and hosts and generate recruitment plots from BLAST comparison of metagenomes and SAG contigs, and (iii) evaluate the genetic diversity within reads recruited to a phage contig. DOI: http://dx.doi.org/10.7554/eLife.03125.028 [file elife03125s010.zip › Get_host_abundance_nucmer_for_R.pl]

#!/usr/bin/perl
use strict;
# Script to extract the coverage of a Reference set of contigs (SAGs) by a metagenomes with nucmer
# Argument 0 : Ref file of the SAG
# Argument 1 : Directory of the .coords file (generated by nucmer)
# Argument 2 : Out file
if (($ARGV[0] eq "-h") || ($ARGV[0] eq "--h") || ($ARGV[0] eq "-help" )|| ($ARGV[0] eq "--help") || (!defined($ARGV[2])))
{
	print "# Script to extract the coverage of a Reference set of contigs (SAGs) by a metagenomes with nucmer
# Argument 0 : Ref file of the SAG
# Argument 1 : Directory of the .coords file (generated by nucmer)
# Argument 2 : Out file
\n";
	die("\n");
}

my $fasta_in=$ARGV[0];
my $cover_in=$ARGV[1];
my $out_file=$ARGV[2];
my $th_id=95;
my $th_ratio=0;

# Get ref data
my %length;
my $id_c="";
my $total_bp=0;
open(FA,"<$fasta_in") || die ("pblm opening file $fasta_in");
while (<FA>){
	chomp($_);
	if ($_=~/^>(.*)/){
		$id_c=$1;
	}
	else{
		$length{$id_c}+=length($_);
		$total_bp+=length($_);
	}
}
close FA;

# Get informations about the reads associated to each contig and the total number of bp in the different metagenomes
my $depth_file_2="Depth_file_contig_translated";
my $id_c="";
my %depth;
open(DEPTH_2,"<$depth_file_2") || die ("pblm opening file $depth_file_2\n");
while(<DEPTH_2>){
	chomp($_);
	my @tab=split(" ",$_);
	$depth{$tab[1]}=$tab[2];
}
close DEPTH_2;

my $total_read_by_dataset="Bp_number_by_dataset.tab";
my %total_bp_dataset;
open(TO,"<$total_read_by_dataset") || die ("pblm opening file $total_read_by_dataset");
while (<TO>){
	chomp($_);
	my @tab=split("\t",$_);
	$total_bp_dataset{$tab[1]}=$tab[2];
}
close TO;

# Get metadata for the metagenomes
my $saanich_metadata="Saanich_metadata.tab";
my %sample_metadata;
open(SAANICH,"<$saanich_metadata") || die ("pblm opening file $saanich_metadata");
while (<SAANICH>){
	chomp($_);
	my @tab=split("\t",$_);
	$sample_metadata{$tab[0]}{"date"}=$tab[1];
	$sample_metadata{$tab[0]}{"depth"}=$tab[2];
	$sample_metadata{$tab[0]}{"depth_bis"}=$tab[3];
	$sample_metadata{$tab[0]}{"year"}=$tab[4];
	$sample_metadata{$tab[0]}{"month"}=$tab[5];
}
close SAANICH;
my @liste_date=("08/01/09","11/01/09","02/01/10","07/01/10","08/01/10","01/01/11","02/01/11","08/01/11");
my @liste_sample_depth=("10m","100m","120m","135m","150m","200m");

open(S1,">$out_file") || die ("pblm opening file $out_file\n");
$cover_in=~/.*\/Recruit_(.*)\//;
my $id_sag=$1;
my @liste_cover=<$cover_in*.coords>;
foreach(@liste_cover){
	my $file=$_;
	$file=~/.*\/(.*)\.coords/;
	my $id=$1;
	if ($total_bp_dataset{$id}>0 && defined($sample_metadata{$id})){
		my $count=0;
		open(CO,"<$file") || die ("pblm opening file $file\n");
		while(<CO>){
			chomp($_);
			my @tab=split(" ",$_);
			if ($tab[2] eq "|" && $tab[0] ne "[S1]"){
				if ($tab[9]>=$th_id){
					my $match=$id."_".$tab[15];
					my $weight=1;
					if (defined($depth{$match})){$weight=$depth{$match};}
					my $hit=$tab[6];
					$count+=$tab[6]*$weight;
				}
			}
		}
		close CO;
		my $ratio=$count/($total_bp_dataset{$id}*$total_bp)*1000000; ## PER MB;
		if ($ratio>=$th_ratio){
			print S1 "$id,$sample_metadata{$id}{year},$sample_metadata{$id}{month},$sample_metadata{$id}{depth_bis},$id_sag,$ratio\n";
		}
	}
}
close S1;
