# Supplementary material for: Ecology and evolution of viruses infecting uncultivated SUP05 bacteria as revealed by single-cell- and meta-genomics
Source: eLife. 2014 Aug 29;3:e03125. doi: 10.7554/eLife.03125 (PMC4164917; doi:10.7554/eLife.03125)
Supplement: Source code 1. — Set of perl scripts used to (i) evaluate metrics (gene size, strand bias, ratio of uncharacterized genes) and detect phage sequences in the SAG dataset, (ii) compute relative abundance of phages and hosts and generate recruitment plots from BLAST comparison of metagenomes and SAG contigs, and (iii) evaluate the genetic diversity within reads recruited to a phage contig. DOI: http://dx.doi.org/10.7554/eLife.03125.028 [file elife03125s010.zip › Metrics_on_viral_and_microbial_contigs.pl]

#!/usr/bin/perl
use strict;
# Script to asses metrics on viral and microbial contigs to check differences in terms of frequency of strand switch, gene size, and ratio of uncharacterized genes
# Argument 0 : csv file with each gene affiliation
# Argument 1 : summary table of viral and non-microbial affilation
# Argument 2 : out file

if (($ARGV[0] eq "-h") || ($ARGV[0] eq "--h") || ($ARGV[0] eq "-help" )|| ($ARGV[0] eq "--help") || (!defined($ARGV[2])))
{
	print "# Script to asses metrics on viral and microbial contigs
# Argument 0 : csv file with each gene affiliation
# Argument 1 : summary table of viral and non-microbial affilation
# Argument 2 : out file\n";
	die "\n";
}

my $csv_file=$ARGV[0];
my $affi_tab=$ARGV[1];
my $out_file=$ARGV[2];

## We will check these metrics if and only if there are more than 10 genes predicted on the contig, except for the vira contig for which we take every contig
my $seuil_genes=10;

# We get affiliation for each contig
my %affi;
open(AF,"<$affi_tab") || die ("pblm opening file $affi_tab\n");
while (<AF>){
	chomp($_);
	my @tab=split("\t",$_);
	$affi{$tab[0]}=$tab[1];
}
close AF;

my %infos;
my $gene_num;
my $contig_c;
# Getting gene annotation
open(F1,"<$csv_file") || die "pblm ouverture fichier $csv_file\n";
while(<F1>){
	chomp($_);
	if ($_=~/^Contig/){}
	elsif($_=~/^,/){
		my @tab=split(',',$_);
		if (!defined($tab[10])){
			print "!!!!!!!!!!!!!!!!!!! pblm with line $_\n";
			<STDIN>;
		}
		$tab[10]=~s/\"//g;
		$tab[5]=~s/\"//g;
		$infos{$contig_c}{$tab[1]}{"order"}=$gene_num;
		$infos{$contig_c}{$tab[1]}{"size"}=$tab[2];
		$infos{$contig_c}{$tab[1]}{"sens"}=$tab[5];
		$infos{$contig_c}{$tab[1]}{"product"}=$tab[10];
		$gene_num++;
	}
	else{
		$_=~/\d*_(.*)/;
		$contig_c=$1;
		$gene_num=0;
	}
}
close F1;


# Summary of the results
open(S1,">$out_file") || die ("pblm opening file $out_file\n");
print S1 "Contig_id,Affi,Ratio_unch,Avg_g_size,Ratio_strand_switch\n";
foreach(keys %infos){
	my $contig_c=$_;
	if (!defined($affi{$contig_c})){$affi{$contig_c}="bacterial";}
	my $avg_g_s=0;
	my $n_g=0;
	my $n_unch=0;
	my $nb_changes=-1;
	my $c_sens="";
	# Couting the number of uncharacterized genes, number of strand switch, and getting an average gene size for each contig
	foreach(sort {$infos{$contig_c}{$a}{"order"} <=> $infos{$contig_c}{$b}{"order"}} keys %{$infos{$contig_c}}){
		$n_g++;
		if ($infos{$contig_c}{$_}{"product"} eq "- -"){$n_unch++;}
		$avg_g_s+=$infos{$contig_c}{$_}{"size"};
		if ($infos{$contig_c}{$_}{"sens"} ne $c_sens){
			$nb_changes++;
			$c_sens=$infos{$contig_c}{$_}{"sens"};
		}
		
	}
	my $ratio_change=$nb_changes/$n_g;
	my $ratio_unch=$n_unch/$n_g;
	$avg_g_s/=$n_g;
	if ($n_g>$seuil_genes || $affi{$contig_c} eq "Viral"){
		print S1 "$contig_c,$affi{$contig_c},$ratio_unch,$avg_g_s,$ratio_change\n";
	}
}
close S1;
